# Supplementary material for: Upsurge of Enterovirus D68 and Circulation of the New Subclade D3 and Subclade B3 in Beijing, China, 2016
Source: Sci Rep. 2019 Apr 15;9:6073. doi: 10.1038/s41598-019-42651-7 (PMC6465342; doi:10.1038/s41598-019-42651-7)
Supplement: Supplementary file 2 — Clinical characteristics of the 42 cases of EV-D68 infection from January 2015 to December 2017 in Beijing [file 41598_2019_42651_MOESM2_ESM.xlsx]

## Sheet: Sheet1
Tab S1. Clinical characteristics of the 42 cases of EV-D68 infection from January 2015 to December 2017 in Beijing, China.
Patient no.	Month/year	Sex	Age/year	District	Diagnosis	T(。C)	CXR findings	Clinical symptom	Subclade	Other pathogene
2016-R3936	July,2016	M	13	Fangshan	Pneumonia	36.6	Interstitial lesion	Cough, expectoration	B3	NA
2016-R4010	July,2016	M	4	Changping	Pneumonia	37.3	Pulmonary consolidation	Cough, expectoration	B3	NA
2016-R4150	July,2016	M	43	Yanqing	URTI	一	一	Cough, expectoration	D3	NA
2016-R4264	July,2016	M	8	Xicheng	URTI	38	一	Pharyngalgia, cough	B3	NA
2016-R-4428	Aug,2016	M	3	Tongzhou	Pneumonia	39	Pulmonary consolidation, RLL	Cough, runny nose, diarrhea	B3	NA
2016-R-4460	Aug,2016	M	3	Xicheng	Pneumonia	39	Pulmonary consolidation, RLL	Cough	D3	NA
2016-R-4483	Aug,2016	F	3	Xicheng	URTI	38	一	Cough	B3	NA
2016-R-4523	Aug,2016	M	37	Pinggu	Pneumonia	38	Pleural effusion	Cough, expectoration	D3	NA
2016-R-4559	Aug,2016	M	77	Haidian	Pneumonia	38.4	Pulmonary consolidation, RLL	Cough	D3	NA
2016-R-4604	Aug,2016	M	49	Daxing	Pneumonia	一	Interstitial lesion	Cough, expectoration	B3	NA
2016-R-4607	Aug,2016	M	5	Daxing	URTI	38.5	一	Pharyngalgia, cough	D3	NA
2016-R-4630	Aug,2016	F	30	Fengtai	URTI	39.1	一	Pharyngalgia, cough, dyspnea	D3	NA
2016-R-4657	Aug,2016	F	4	Dongcheng	Pneumonia	一	Pulmonary consolidation, RLL	Pharyngalgia, cough, expectoration	B3	NA
2016-R-4742	Aug,2016	M	79	Huairou	Severe Pneumonia	40.2	Pulmonary consolidation, RUL	Pharyngalgia, cough, expectoration, rhinocleisis, runny nose	B3	NA
2016-R-4819	Aug,2016	M	58	Shijingshan	Pneumonia	39.1	Pulmonary consolidation, DUL	Cough, expectoration, dyspnea	B3	NA
2016-R-4839	Aug,2016	M	5	Changping	Pneumonia	38.3	Pulmonary consolidation, RLL	Cough, expectoration	B3	NA
2016-R-4852	Aug,2016	F	5	Mengtougou	Pneumonia	一	Pulmonary consolidation	Cough, expectoration	B3	NA
2016-R-4855	Aug,2016	M	7	Mengtougou	Pneumonia	一	Pulmonary consolidation	Cough, expectoration	B3	NA
2016-R-4863	Aug,2016	M	28	Mengtougou	URTI	39.5	一	Pharyngalgia, cough, expectoration	B3	NA
2016-R-4920	Aug,2016	F	85	Chaoyang	Pneumonia	39	Pulmonary consolidation, LUL	Cough, expectoration	B3	NA
2016-R-4934	Aug,2016	F	6	Chaoyang	URTI	38.3	Interstitial lesion，RLL	Cough, expectoration	B3	NA
2016-R-4958	Aug,2016	M	1	Chaoyang	URTI	39.7	一	Pharyngalgia, runny nose	B3	NA
2016-R-5080	Sept,2016	M	85	Chaoyang	Pneumonia	39.5	Pulmonary consolidation, RUL	Cough, expectoration	D3	NA
2016-R-5147	Sept,2016	F	61	Xicheng	Pneumonia	39.8	Pulmonary consolidation, LLL	cough, expectoration, dyspnea, rhinocleisis, runny nose	B3	NA
2016-R-5271	Sept,2016	F	18	Fengtai	URTI	38.6	一	Pharyngalgia, rhinocleisis, runny nose	B3	NA
2016-R-5733	Oct,2016	M	1.8	Fangshan	Pneumonia	37	Pulmonary consolidation	Cough, expectoration, dyspnea, rhinocleisis, runny nose	B3	NA
2016-R-5734	Oct,2016	M	7	Fangshan	Pneumonia	38	Pulmonary consolidation	Pharyngalgia, cough, expectoration	B3	NA
2016-R-5928	Oct,2016	M	4m	Miyun	Pneumonia	36.7	Interstitial lesion	Cough	B3	NA
2016-R-5949	Oct,2016	F	40	Shijingshan	Pneumonia	39	Pulmonary consolidation, RUL	Pharyngalgia, cough, expectoration	B3	NA
2016-R-5951	Oct,2016	F	86	Shijingshan	Pneumonia	41	Pulmonary consolidation, DLL	Cough, expectoration	B3	NA
2016-R-6058	Oct,2016	M	60	Haidian	Pneumonia	一	一	Cough, expectoration	D3	NA
2016-R-6091	Oct,2016	M	12	Dongcheng	Pneumonia		Pulmonary consolidation, RL	Cough, expectoration , pectoralgia	D3	NA
2016-R-6143	Oct,2016	M	35	Dongcheng	Pneumonia	38.9	Pulmonary consolidation, LLL	Cough, expectoration, dyspnea	D3	NA
2016-R-6161	Oct,2016	M	1	Dongcheng	Severe Pneumonia	一	Pulmonary consolidation	Cough	D3	Mycoplasma
2016-R-6192	Oct,2016	F	6	Chaoyang	Pneumonia	39.4	Pulmonary consolidation, R.L.L	Cough	B3	NA
2016-R5662	Oct,2016	F	45	Chaoyang	Pneumonia	38.4	Pulmonary consolidation, R.M&LL	Cough, pharyngalgia, expectoration	B3	Mycoplasma
2016-R6386-2	Nov,2016	M	35	Haidian	Pneumonia	38	pulmonary consolidation, RLL	Cough, dyspnea	B3	NA
2016-R6410-1	Nov,2016	F	42	Xicheng	URTI	40.5	一	Pharyn galgia, cough, expectoration, dyspnea, rhinocleisis, runny nose	D3	NA
2016-R6472-1	Nov,2016	M	79	Mengtougou	Severe Pneumonia	39.5	Pleural effusion	Cough, expectoration, dyspnea, rhinocleisis	D3	NA
2016-R6942-1	Dec,2016	F	28	Fengtai	Pneumonia	38	Pulmonary consolidation, LUL	Cough, expectoration	D3	Influenza(H3N2)
2017-R1150-1	Feb,2017	M	27	Fengtai	Pneumonia	一	Pulmonary consolidation, RLL	Cough, dyspnea	D3	Respiratory syncytial virus
2017-R3896-1	July,2017	M	6	Changping	Pneumonia	38.7	Pulmonary consolidation	Cough, expectoration	B3	NA
1. URTI, upper respiratory tract infection. 2. RUL, right upper lobe; LUL, left upper lobe; RLL, right lower lobe; LLL, left lower lobe; DUL, left and right upper lobes; DLL, left and right lower lobes; RM&LL, right middle and lower lobes. RL, right lobe. 3. no data. 4. NA, negative.
